# Supplementary material for: Metabolic profiles among COPD and controls in the CanCOLD population-based cohort
Source: PLoS One. 2020 Apr 10;15(4):e0231072. doi: 10.1371/journal.pone.0231072 (PMC7147771; doi:10.1371/journal.pone.0231072)
Supplement: S1 Dataset — (XLSX) [file pone.0231072.s010.xlsx]

## Sheet: BDD_substudy
Subject_ID	CenterId	Sex	age	Height	Weight	BMI	Waist	Hip	Waist_to_hip_ratio	tob_status	pack_years	Short_acting_BD	Long_acting_BD	Inhaled_cortico	Other hypolipemic	Statins	Hypolipemic_TTT	Hypoglycemic_TTT	Insulin	Oral_hypoglycemic_drug	VC	TLC	RV	FRC	ERV	IC	RAW	MIP	MEP	DLCO	DLCOVA	pred_vcp	pred_rvp	pred_frcp	pred_tlcp	pred_dlcop	PEF_POST_Lpersec	FEF2575_POST_Lpersec	MAXFEV1_POST	MAXFVC_POST	MAXFEV1FVCP_POST	Group_GOLD	COPD	CAT_score	Group_GOLD_ABCD	L4L5vat_s_cm2	L4L5mt_s_cm2	ADIPONECTIN_ug_per_ml	CHOL_TOT_mmol_per_l
1	Montreal	2	67	166	77	27.9431	100	104	0.961538	1	17.5	0	0	1	0	1	1	0	0	0	3.29	5.94	2.65	3.71	1.06	2.21	2.09	70	117	26.2	5.22	110.18	134.77	128.45	119.94	142.52	7.3	2.31	2.08	2.68	77.61	0	0	7		220	128.2	4.34	4.11
2	Montreal	1	62	179	115	35.8915	119	116	1.02586	2	94.75	1	0	1	0	1	1	0	0	0	5.74	8.68	2.94	4.6	1.66	4.08	1.96	79	131	27.71	4.01	140.202	122.35	119.468	133.599	111.219	10.75	1.44	3.19	5.47	58.3181	1	1	14	B	233.5	174.1	8.75	3.96
3	Montreal	2	62	154	63	26.5643	83	104	0.798077	0	0	0	0	0	0	1	1	0	0	0	2.79	5.33	2.54	3.38	0.84	1.92	1.4			15	4.04	113.51	164.841	145.858	133.29	97.8179	6.55	2.1	2.17	2.73	79.4872	0	0	6		163.8	90.4	13.36	4.03
4	Montreal	2	76	150	67	29.7778	87	108	0.805556	1	32	0	0	0	0	0	0	0	0	0	2.36	4.7	2.33	2.47	0.14	2.23	1.12	81	70	15.73	3.59	113.061	149.959	113.585	129.081	122.05	6.3	1.07	1.79	2.33	76.824	0	0	6		112.5	80.7	17.88	6.47
5	Montreal	1	54	173	77	25.7276	94	101	0.930693	1	15.75	0	0	0	0	0	0	0	0	0	5.41	8.09	2.69	3.85	1.16	4.24	1.43	97	126	31.95	4.98	136.56	127.72	108.53	133.33	130.61	10.93	4.88	4.16	5.08	81.89	0	0	6		139.5	147.4	4.04	5.77
6	Montreal	2	74	162	69	26.2917	89	107	0.831776	1	21.25	0	0	0	0	1	1	0	0	0	3.04	6.22	3.18	4.29	1.11	1.79	2.28	28	33	19.95	4.29	114.541	167.146	159.009	136.505	123.693	5.22	0.88	1.69	2.67	63.2959	2	1	5	A	112.7	85.37	19.45	3
7	Montreal	1	66	170	88	30.4498	103	110	0.936364	1	16	0	0	0	0	1	1	0	0	0	4.61	7.35	2.74	3.35	0.61	4	1.68	125	124	32.23	5.08	135.613	122.88	98.6498	130.569	153.236	11.32	5.16	3.41	3.92	86.9898	0	0	1		158.5	163	1.04	3.94
8	Montreal	2	80	159	71	28.0843	90	101	0.891089	1	33.75	0	0	0	0	1	1	0	0	0	2.38	5.13	2.75	3.28	0.53	1.82	1.79	35	69	17.36	4.13	94.05	144.22	123.76	115.61	113.69	5.05	1.74	1.68	2.08	80.77	0	0	8		193.3	92.89	9.77	4.49
9	Montreal	1	52	169	74	25.9095	98	106	0.924528	1	50	0	0	0	0	0	0	0	0	0	4.68	7.09	2.41	4.3	1.89	2.8	1.34	77	83	23.49	3.74	120.142	123.097	126.625	121.131	97.1718	10.22	3.08	3.48	4.36	79.8165	0	0	7		128.8	123.2	7.54	4.96
10	Montreal	1	48	177	86	27.4506	107	109	0.981651	1	0	0	0	0	0	0	0	0	0	0	6.2	8.56	3.41	4.97	0.84	4.32	1.8	130	167	36.7	5.09	140.87	161.51	132.56	131.44	134.84	8.54	1.6	3.03	4.5	67.33	2	1	13	B	134.3	157.6	4.3	7.08
11	Montreal	2	84	153	57	24.3496				0	0	1	0	0	0	0	0	0	0	0																	4.23	1.06	1.58	2.54	62.2047	1	1	6	A	124.1	84.03	22.66	4.06
12	Montreal	2	58	160	80	31.25	104	113	0.920354	0	0	0	0	1	0	0	0	0	0	0	3.22	5.71	2.49	3.09	0.6	2.59	3.1	80	70	21.97	5.03	113.419	146.892	118.718	125.933	123.193	7.71	0.82	2.03	3.14	64.6497	1	1	5	A	156.1	109.1	9.45	5.36
13	Montreal	2	72	159	79	31.2488				1	57.5	0	0	1	0	0	0	0	0	0	2.29	4.75	2.46	3.65	1.19	1.98	1.7	39	52	15.98	3.44	90.3167	137.475	142.845	109.828	102.955	4.71	0.25	1.28	2.31	55.4113	2	1	11	B	112.5	113.5	7.97	6.15
14	Montreal	1	55	173	86	28.7347	94	100	0.94	1	37	0	0	0	0	0	0	0	0	0	6.4	9.21	2.81	4.81	1.99	4.44	2.94	59	89			162.824	132.348	135.594	152.136		7.56	2.35	3.93	5.91	66.4975	1	1	6	A	115.4	74.45	5.57	6.06
15	Montreal	1	64	169	58	20.3074	76	90	0.844444	2	1.95	0	0	0	0	0	0	0	0	0	4.44	6.95	2.51	4.25	1.74	2.68	1.43	84	84	22.6	3.55	127.134	115.2	125.153	122.549	104.589	7.88	1.9	2.58	3.94	65.4822	1	1	3	A	32.88	128.3	11.63	4.45
16	Montreal	2	70	147	59	27.3034	92	99	0.929293	1	0	0	0	0	0	1	1	0	0	0	2.7	4.82	2.13	2.91	0.79	1.91	1.59	69	71	19.47	4.68	138.228	153.135	146.654	144.129	160.032	4.52	1	1.66	2.38	69.7479	1	1	3	A	132.6	88.66	10.45	4.28
17	Montreal	1	47	168	93	32.9507	116	115	1.0087	2	8	0	0	0	0	0	0	0	0	0	4.83	7.42	2.59	3.53	0.94	3.76	2.64	55	163	25.97	4.3	125.079	139.756	107.137	129.839	108.101	7.77	2.41	3.19	4.56	69.9561	1	1	4	A	258.8	209.1	2.23	3.84
18	Montreal	2	75	164	61	22.68	74	99	0.747475	2	19.95	0	0	0	0	0	0	0	0	0	2.98	5.18	2.19	3.42	1.23	1.75	1.27	43	69	16.01	3.59	105.426	110.125	120.393	107.574	93.2839	5.32	1.21	2.01	2.84	70.7746	0	0	3		93.9	84.78	18.02	5.4
19	Montreal	2	72	164	68	25.2826	90	108	0.833333	1	16.8	0	0	0	0	0	0	0	0	0	3.59	6.22	2.63	3.56	2.63	2.59	2.29	53	65	26.13	5.03	127.71	135.64	127.46	130.95	152.24	8.01	2.74	2.7	3.37	80.12	0	0	3		166.2	80.25	16.05	6.12
20	Montreal	2	58	155	83	34.5473	103	116	0.887931	0	0	0	0	0	0	0	0	0	0	0	2.77	5.27	2.5	2.65	0.15	2.61	4.32	83	103	23.06	4.73	107.304	162.698	112.055	127.974	142.372	4.67	1.12	1.58	2.67	59.176	2	1	9	A	245.5	110.5	5.13	5.19
21	Montreal	1	57	176	74	23.8895	91	100	0.91	0	0	0	0	0	0	0	0	0	0	0	4.73	6.39	1.66	3.53	1.88	2.86	1.45	109	120	29.4	4.67	116.54	74.19	95.43	101.49	117.98	9.36	2.59	3.29	4.36	75.46	0	0	2		64.4	144	3.41	6.33
22	Montreal	1	53	175	74	24.1633	92	102	0.901961	1	16.2	0	0	0	0	0	0	0	0	0	5.79	8.24	2.45	4.01	1.56	3.68	2.79	100	161	35.61	5.22	140.553	114.338	109.912	131.583	140.192	10.93	2.22	3.43	5.21	65.8349	1	1	3	A	132.6	140.5	9.65	5.46
23	Montreal	1	71	189	84	23.5156	100	107	0.934579	0	0	0	0	0	0	0	0	0	0	0	5.51	8.66	3.14	5.27	2.12	3.35		104	113	41.87	5.65	123.841	111.195	120.998	119.069	159.318	10.47	3.72	4.08	5.13	79.5322	0	0	1		174.5	146.5	4.06	4.93
24	Montreal	1	54	168	75	26.5731	99	98	1.0102	1	32.5	0	0	0	0	0	0	0	0	0	5.03	7.48	2.45	3.67	1.22	3.15	1.29	111	129	29.86	4.53	138.014	124.225	111.386	133.172	131.864	11.54	2.32	3.22	4.45	72.3596	0	0	2		109.8	119.1	3.25	4.43
25	Montreal	2	71	154	94	39.6357	123	127	0.968504	1	62.5	1	0	1	0	1	1	0	0	0	2.29	6.04	3.75	4.85	1.1	1.55	5.1	49	63	13.11	3.28	99.7419	231.213	209.293	154.168	92.607	3.21	0.23	0.96	2.16	44.4444	3	1	19	D	233.2	110.3	3.59	2.47
26	Montreal	2	69	163	76	28.6048	104	105	0.990476	1	15	0	0	0	0	0	0	0	0	0	2.69	4.73	2.04	2.54	0.5	2.48	1.54	57	72	20.06	4.39	91.6639	105.445	89.4146	97.1394	110.989	6.56	2.1	1.95	2.44	79.918	0	0	13		168.6	105.9	11.7	5.26
27	Montreal	1	56	182	93	28.0763	101	110	0.918182	1	8	0	0	0	0	0	0	0	0	0	5.88	9.74	3.86	5.63	1.77	4.11	2.84	95	133	40.31	4.66	129.734	164.442	140.683	141.576	145.334	12.86	2.69	4.22	6.09	69.2939	1	1	6	A	109.4	185.8	7.34	5.75
28	Montreal	1	77	164	70	26.0262	98	101	0.970297	0	0	0	0	0	1	0	1	0	0	0	4.73	7.39	2.66	4.3	1.64	3.14	0.92	38	62	24.88	3.82	176.631	117.905	139.032	149.779	145.496	8.55	1.26	2.99	4.49	66.5924	1	1	1	A	100.7	161.6	7.52	3.21
29	Montreal	2	76	158	72	28.8415	108	108	1	0	0	0	0	1	0	1	1	1	0	1	2.81	5.23	2.42	2.85	0.42	2.42	1.78	35	47	16.83	4.15	116.501	134.916	113.653	124.355	114.649	5.93	1.18	1.91	2.66	71.8045	0	0	9		209.2	110.3	5.2	2.76
30	Montreal	2	63	157	77	31.2386	102	109	0.93578	1	10	0	0	0	0	0	0	0	0	0																	6.19	2.67	2.52	3.22	78.26	0	0	2		258.4	124	9.98	5.3
31	Montreal	1	66	168	61	21.6128	86	95	0.905263	0	0	0	0	0	0	0	0	0	0	0	4.52	6.86	2.34	4.25	1.91	2.61	1.48	48	100	25.48	4.02	138.119	107.526	128.99	125.9	125.155	9.14	2.27	3.23	4.41	73.2426	0	0	2		127.4	128.8	7.11	6.34
32	Montreal	1	66	180	89	27.4691	101	105	0.961905	1	43.75	0	0	0	0	1	1	1	0	1	4.33	6.96	2.63	3.85	1.22	3.11	1.73	40	42	16.68	2.67	107.35	105.295	98.6952	106.564	68.3511	6.97	1.85	2.96	4.2	70.4762	0	0	11		296.3	146.5	5.77	4.75
33	Montreal	2	53	160	42	16.4062				2	63.5	0	0	0	0	0	0	0	0	0	3.22	6.81	3.59	5.16	1.69	1.59	2.47	51	98	13.7	2.2	109.93	217.56	198.25	148.72	73.76	3.7	0.31	1.04	2.84	36.62	3	1	12	D	41.69	108.6	24.49	5.86
34	Montreal	2	65	157	50	20.2848	83	94	0.882979	1	6.25	0	0	1	0	1	1	0	0	0	3.38	6.22	2.84	3.88	1.03	2.19	2.01	63	73	22.89	4.43	132.11	170.776	157.72	147.342	144.171	5.1	1.21	1.93	3.17	60.8833	1	1	3	A	59.63	74.14	12.56	4.04
35	Montreal	2	67	155	55	22.8928	80	95	0.842105	1	29.25	0	0	0	0	0	0	0	0	0	2.66	4.92	2.26	2.36	0.1	2.51	2.58	20	55	20.66	4.41	103.968	135.899	95.9326	116.547	130.125	5.73	1.47	2	2.72	73.5294	0	0	4		166.4	109.4	10.22	6.22
36	Montreal	2	59	157	52	21.0962	67	86	0.77907	1	5.7	0	0	0	0	0	0	0	0	0	3.33	5.03	1.7	3.18	1.48	1.85	1.93	46	73	20.34	4.53	123.22	106.851	129.265	117.154	119.698	6.11	1.77	2.39	3.2	74.6875	0	0	3		39.38	117	7.04	5.05
37	Montreal	1	60	175	59	19.2653	71	90	0.788889	2	4.2	0	0	0	0	0	0	0	0	0	5.57	7.85	2.29	4.61	2.32	3.52	1.51	84	79	30.37	3.89	145.14	105.33	129.96	130.58	128.44	7.45	2.35	3.37	5.38	62.64	1	1	3	A	117.3	113.3	10.93	5.74
38	Montreal	2	58	157	61	24.7475	80	99	0.808081	1	47.5	1	0	0	0	0	0	0	0	0	2.83	5.06	2.33	3.58	1.34	1.45	2.44	58	75	21.66	4.68	102.76	143.59	142.76	115.61	125.04	4.77	1.03	1.78	2.63	67.68	2	1	21	B	102.4	88.08	9.98	4.97
39	Montreal	2	68	165	80	29.3848	99	112	0.883929	1	37.4	0	0	0	0	1	1	0	0	0	3.5	5.5	2.01	3.27	1.21	2.51	1.94	84	60	21.6	4.29	120	103.41	115.11	113.16	120.53	7.3	2.65	2.73	3.45	79.13	0	0	7		102.4	88.08	10.99	6.08
40	Montreal	1	75	173	70	23.3887	97	97	1	1		0	0	0	0	1	1	1	0	1	4	7.76	3.76	4.88	1.12	2.67	1.87	59	78	22.45	3.97	135.08	164.52	150.42	147.91	120.89	7.01	1.56	2.3	3.74	61.5	1	1	5	A	142.9	165.7	6.47	3.12
41	Montreal	1	67	165	47	17.2635	80	87	0.91954	1	39	0	0	0	0	1	1	0	0	0	3.13	7.38	4.25	5.01	0.76	2.37	2.23	85	140	13.35	2.27	94.75	196.83	152.06	135.1	64.98	5.49	0.67	1.56	3.65	42.74	2	1	0	A	87.59	99.12	16.21	3.44
42	Montreal	2	82	154	65	27.4077	95	97	0.979381	1		0	0	0	0	0	0	0	0	0	2.52	4.66	2.14	2.73	0.59	2.02	2.14	20	32	15.43	4.28	120.12	124.36	117.81	122.03	120.87	1.95	0.24	1.36	2.09	65.07	1	1	23	B	108.3	95.38	6.03	5.68
43	Montreal	1	51	171	88	30.0947	97	100	0.97	1	13.8	0	0	0	0	0	0	0	0	0	5.85	8.51	2.66	5.24	2.59	3.24	1.88	58	160	36.28	4.89	144.33	133.374	149.849	140.717	144.396	11.07	2.44	3.57	5.33	66.9794	1	1	2	A	89.09	191.8	8.83	4.5
44	Montreal	1	70	172	77	26.0276	89	97	0.917526	0	0	0	0	0	0	1	1	0	0	0	4.45	8.16	3.71	4.54	0.73	3.69	1.83	70	110	28.5	4.2	130.8	157.78	129.83	141.82	136.16	11.54	2.38	3.38	4.67	72.38	0	0	3		133.2	164.3	3.93	5.33
45	Montreal	2	71	163	63	23.7118	94	102	0.921569	2	72.25	0	0	0	0	0	0	0	0	0	3.01	6.02	3.01	4.59	1.26	1.93	1.36	34	58	13.6	2.62	109.07	157.82	167.18	129	80.65	5.1	1.12	2	2.91	68.73	1	1	13	B	153.1	113.1	17.88	5.49
46	Montreal	2	61	166	69	25.0399	84	97	0.865979	1	11	0	0	0	0	0	0	0	0	0																	8.65	2.79	3.71	5.01	74.05	0	0	3		99.02	114	6.03	5.41
47	Montreal	1	84	172	80	27.0416	100	109	0.917431	1	50	0	0	0	0	1	1	1	0	1	3.57	6.57	3	5.26	2.26	0.79	2.64	85	94	20.15	3.42	117.814	117.399	150.421	117.624	107.918	6.35	1.16	2.06	3.41	60.4106	1	1	5	A	167.9	115.7	14.19	4.38
48	Montreal	2	64	146	60	28.1479	89	99	0.89899	1	14.7	0	0	0	0	0	0	0	0	0	2.33	3.66	1.36	2.33	1.17	1.73	1.28	69	107	14.8	4.61	115.93	104.2	120.31	110.41	117.94	5.61	2.19	1.63	1.93	84.46	0	0	14		114.1	180.4	4.27	6.36
49	Montreal	2	90	152	55	23.8054	95	94	1.01064	1	3.15	1	0	1	0	0	0	0	0	0	1.68	5.81	4.12	4.5	0.38	1.29	6.31	24	28	10.11	2.95	91.53	245.27	206.94	165.29	90.01	1.95	0.3	1	1.77	56.5	1	1	19	B	188.7	89.91	11.42	5.14
50	Montreal	1	66	174	86	28.4053	100	102	0.980392	1	15	0	0	0	1	1	1	0	0	0	4.28	7.23	2.95	3.46	0.51	3.9	1.53	118	105	24.88	4.15	117.163	126.231	96.168	120.701	111.165	7.25	3.68	3.19	3.82	83.5079	0	0	4		233.1	140.9	4.58	4.62
51	Montreal	2	63	161	54	20.8325	76	90	0.844444	2	54.75	0	0	0	0	0	0	0	0	0	3.01	6.88	3.87	4.57	0.7	2.28	3.18	30	77	16.64	3.23	108.08	224.72	175.58	152.65	95.66	5.61	0.68	1.54	2.99	51.51	2	1	8	A	63.99	92.72	26.58	6.05
52	Montreal	2	78	143	63	30.8084	106	99	1.07071	2	28.5	1	0	0	0	0	0	1	0	1	1.73	4.33	2.6	2.75	0.15	1.29	3.41	57	72	9.97	3.57	108.963	202.115	157.47	150.656	99.3846	4.24	1.28	1.09	1.51	72.1854	0	0	3		232.5	94.71	4.42	3.5
53	Montreal	2	65	167	93	33.3465	102	119	0.857143	1	37.5	0	0	0	0	0	0	0	0	0	3.67	6.32	2.64	3.59	0.94	2.73	1.38	68	113	23.78	4.72	116.095	132.412	120.331	122.6	121.07	7.72	2.04	2.37	3.13	75.7188	0	0	2		186.5	125.6	7.77	3.7
54	Montreal	1	71	162	80	30.4832	114	107	1.06542	1	5.25	0	0	0	0	1	1	0	0	0	3.77	6.37	2.6	3.18	0.78	2.88	1.24	48	96	27.2	4.94	137.74	123.78	106.29	131.68	155.61	7.41	2.69	2.66	3.23	82.35	0	0	17		286.5	141.7	2.94	3.21
55	Montreal	1	64	163	73	27.4756	104	107	0.971963	1	9	0	0	0	0	0	0	0	0	0	3.69	5.98	2.31	3.36	1.7	3.49	1.3	54	125	26.5	4.95	122.29	115.03	110.44	118.99	139.29	7.83	2.73	2.8	3.55	78.87	0	0	1		165.3		13.78	5.79
56	Montreal	1	66	165	112	41.1387	134	126	1.06349	1	33.75	0	0	0	0	1	1	1	0	1	3.52	7.09	3.56	3.88	0.32	3.21	1.57	92	114	30.98	5.5	113.063	171.249	123.436	136.552	158.646	6.68	1.36	2.3	3.09	74.4337	0	0	5		432.3	172.1	2.89	4.29
57	Montreal	1	59	185	96	28.0497	99	114	0.868421	1	14.35	0	0	0	0	0	0	0	0	0	6.95	9.87	2.92	4.39	1.47	5.42	0.99	95	162	40.1	4.18	152.16	116.21	105.7	139.4	144.9	13.67	5.8	5.36	6.49	82.59	0	0	2		173.5	164.5	5.58	5.44
58	Montreal	1	47	180	80	24.6914	88	104	0.846154	1	7	0	0	0	0	0	0	0	0	0	2.65	8.18		4.73	1.89	3.83	1.24	96	134	35.5	4.88	57.33		121.25	120.34	124.24	11.08	4.69	4.22	4.97	84.91	0	0	3		84.46	144.3	3.34	5.05
59	Montreal	2	68	150	44	19.5556	67	86	0.77907	2	26	1	0	1	0	0	0	0	0	0	2.1	5.31	3.21	3.57	0.36	1.74	2.59	37	34	12.08	2.81	91.99	212.1	160.65	139.87	85.16	3.41	0.4	1.25	2.23	56.05	2	1	1	A	118.6	86.38	28.45	5.65
60	Montreal	1	48	186	120	34.6861	119	119	1	0	0	0	0	0	0	0	0	0	0	0	5.99	9.67	3.67	6.83	3.15	2.88	1.98	76	89	41.51	5.74	120.51	160.14	164.44	133.15	135.18	7.86	2.04	3.4	5.34	63.67	2	1	1	A	184.4	161.9	3.63	5.08
61	Montreal	1	51	179	96	29.9616	109	104	1.04808	0	0	0	0	0	0	0	0	0	0	0																	9.69	1.91	3.21	4.75	67.58	1	1	5	A	202.4	170.4	2.7	3.89
62	Montreal	1	68	170	73	25.2595	88	104	0.846154	2	32.7	0	0	0	0	0	0	0	0	0	6.26	9.6	3.34	5.68	2.34	3.03	1.83	103	130	30.5	4.19	184.151	149.789	167.263	170.54	145.011	12.83	1.24	3.2	5.32	60.1504	1	1	0	A	31.99	144.4	12.32	4.98
63	Montreal	2	76	156	52	21.3675	71	97	0.731959	1	7.95	0	0	0	0	0	0	0	0	0	3.12	4.64	1.53	2.94	1.14	1.55	1.52	44	55	19	3.96	135.13	88.42	121.87	114.87	134.76	7.47	3.24	2.54	2.98	85.23	0	0	9		116.6	76.19	14.62	6.05
64	Montreal	1	62	166	134	48.6282	144	128	1.125	1	12	1	0	0	1	0	1	1	1	1	3.41	6.25	2.83	3.55	0.72	2.62	3.89	41	86	22.64	5.01	104.29	137.737	111.152	117.385	110.883	7.07	3.59	2.69	3.23	83.2817	0	0	17		490.8		0.92	3.23
65	Montreal	1	73	177	81	25.8546	92	103	0.893204	0	0	0	0	1	0	0	0	0	0	0	3.97	7.83	3.86	4.93	1.07	2.9	2.2	85	145	29.64	4.45	111.47	157.63	135.13	130.28	136.48	7.99	1.04	2.35	4.09	57.46	2	1	1	A	124.4	141.2	18.89	5.31
66	Montreal	1	71	179	76	23.7196	89	104	0.855769	0	0	0	0	0	0	0	0	0	0	0																	11.35	3.44	4.24	5.58	75.99	0	0	7		107.9	118.3	13.94	4.7
67	Montreal	1	67	174	78	25.763	94	101	0.930693	1	39	0	0	0	0	0	0	0	0	0	5.46	8.1	2.64	3.75	1.11	4.35	1.2	85	85	26.9	3.74	150.8	115.12	105.71	136.97	120.94	10.46	1.21	3.08	5.04	61.11	1	1	4	A	234.8	141.6	7.53	5.74
68	Montreal	1	77	172	83	28.0557	100	105	0.952381	1	0	0	0	1	0	0	0	0	0	0																	8.97	2.37	2.77	4.01	69.0773	1	1	4	A	134	163.4	6.95	6.16
69	Montreal	1	67	172	79	26.7036	98	103	0.951456	0	0	0	0	0	0	0	0	0	0	0	5.45	9.17	3.73	5.49	1.76	3.68	1.94	144	107	24.04	3.49	155.928	162.146	156.998	158.223	111.751	9.89	1.39	3.18	4.87	65.2977	1	1	4	A	155.3	176.6	3.3	6.96
70	Montreal	1	48	176	72	23.2438	88	98	0.897959	0	0	0	0	0	0	0	0	0	0	0	4.9	6.62	1.72	3.75	2.04	2.94	1.76	85	139	30.43	5.22	112.959	82.5111	101.382	103.076	113.373	11.44	4.16	3.72	4.52	82.3009	0	0	5		126.2	137.2	9.08	4.49
71	Montreal	2	60	155	86	35.796	111	117	0.948718	1	1.9	0	0	1	0	0	0	0	0	0	3.24	6.22	2.98	3.93	0.95	2.29	3.3	55	92	13.26	3.46	125.511	193.937	166.18	151.043	81.8668	3.32	0.41	1.65	3.41	48.3871	2	1	8	A	223.1	101.1	9.04	5.34
72	Montreal	1	62	177	88	28.089	97	111	0.873874	1	10	0	0	0	0	1	1	0	0	0	5.54	8.76	3.22	4.26	1.04	4.62	2.12	124	173	31.11	3.87	139.642	137.059	113.619	138.681	128.431	8.43	2.21	4.02	5.84	68.8356	1	1	0	A	84.14	158.1	7.18	4.14
73	Montreal	2	60	157	51	20.6905	90	94	0.957447	2	23.75	0	0	0	0	0	0	0	0	0	3.88	6.65	2.77	3.51	0.74	3.05	1.79	74	76	17.74	3.29	146.499	171.199	142.679	155.866	107.054	5.89	1.3	2.47	3.79	65.1715	1	1	7	A	86.21	93.11	19.44	6.62
74	Montreal	1	67	173	70	23.3887	91	102	0.892157	1	4.5	0	0	0	0	0	0	0	0	0	5.22	7.57	2.35	4.54	2	3.7	1.06	66	79	31.2	4.08	146.69	100.98	127.98	128.61	142.81	11.3	3.31	3.93	5.09	77.21	0	0	1		91.88	141.1	6.38	5.09
75	Montreal	1	50	178	67	21.1463	81	93	0.870968	1	34	0	0	1	0	0	0	0	0	0	4.04	7.62	3.58	5.06	1.48	2.61	3.34	104	177	26.49	4.62	91.762	164.813	133.162	115.896	97.5543	6.92	1.21	2.63	4.22	62.3223	2	1	19	B	44.75	180.9	10.38	5.17
76	Montreal	2	80	160	57	22.2656	71	92	0.771739	0	0	0	0	0	0	0	0	0	0	0	2.48	5.62	3.14	3.83	0.68	1.79	1.92	31	33	15.64	3.74	101.513	165.864	147.149	129.608	106.335	4.27	1.26	1.81	2.49	72.6908	0	0	4		129.3	90.91	24.49	6.15
77	Montreal	2	65	165	55	20.202	80	95	0.842105	0	0	0	0	0	0	0	0	0	0	0	4.38	7.79	3.41	4.52	1.11	3.24	2.01	59	35	28.72	4.24	147.443	177.914	159.116	159.393	156.247	6.66	2.26	3.09	4.21	73.3967	0	0	2		66.8	121.8	14.6	6.54
78	Montreal	1	59	177	92	29.3658	108	115	0.93913	0	0	0	0	0	0	0	0	0	0	0	4.31	7.36	3.06	3.66	0.6	3.7	2.07	104	153	29.18	4.08	106.15	133.138	97.616	115.748	117.409	7.35	1.5	2.89	4.31	67.0534	1	1	11	B	54.35	145.8	19.17	5.57
79	Montreal	2	68	155	64	26.6389	89	107	0.831776	1	36.25	0	0	0	0	0	0	0	0	0	2.51	5.03	2.52	3.61	1.16	1.74	1.78	37	45	16.6	3.68	104.52	154.93	152.65	124.87	111.77	4.58	1.7	1.84	2.32	79.31	0	0	4		146.4	90.82	5.38	6.48
80	Montreal	1	71	176	96	30.9917	115	118	0.974576	2	82.5	0	0	0	0	1	1	1	0	1	5.11	9.95	4.84	5.89	1.05	4.02	2.24	58	100	24.92	3.17	140.971	195.511	159.237	163.103	113.05	8.1	0.8	2.74	4.67	58.6724	1	1	11	B	384	168.2	1.74	3.85
81	Montreal	1	65	167	77	27.6095	106	102	1.03922	1	45	0	0	0	0	1	1	0	0	0	4.45	6.9	2.45	3.34	0.89	3.56	1.75	85	157	22.57	3.71	137.34	114.892	102.949	128.43	111.698	8.53	1.62	2.83	4.22	67.0616	1	1	4	A	362.8	144.5	9.41	3.89
82	Montreal	2	76	173	66	22.0522	81	99	0.818182	1	4	0	0	0	0	1	1	0	0	0	3.65	7.01	3.36	4.39	1.15	2.53	3.47	38	75	2.36	4.02	114.61	148.06	136.28	128.53	12.4	8.25	1.28	2.48	3.58	69.27	1	1	12	B	140.2	107.9	5.99	3.29
83	Montreal	1	53	173	104	34.7489	125	123	1.01626	2	30.4	0	0	0	0	0	0	0	0	0	5.12	9.25	4.14	4.75	0.61	4.5	2.15	107	100	26.52	3.5	128.237	198.163	133.902	152.093	107.503	6.91	1.63	3.43	5.32	64.4737	1	1	2	A	96.62	165.8	7.4	3.01
84	Montreal	2	60	161	76	29.3199	100	111	0.900901	2	21	0	0	0	0	0	0	0	0	0	2.37	6.05	3.68	4.28	0.6	1.79	5.71			17.29	3.8	83.0251	210.909	161.486	131.539	96.7868	3.85	0.45	1.16	2.19	52.968	3	1	10	D	190.2	103.8	3.59	5.88
85	Montreal	2	66	160	51	19.9219	75	96	0.78125	2	56.25	0	0	0	0	0	0	0	0	0	2.28	5.05	2.77	3.79	1.02	1.27	1.6	30	64	14.76	3.53	84.5999	156.752	145.612	113.174	88.5295	4.71	0.76	1.66	2.51	66.1355	2	1	1	A	78.64	83.59	16.82	4.13
86	Montreal	1	64	169	63	22.0581	84	102	0.823529	2	21.5	0	0	0	0	0	0	0	0	0																	8.84	2.16	2.91	3.89	74.81	0	0	0		25.83	129.9	3.02	3.26
87	Montreal	2	59	159	62	24.5243	90	105	0.857143	1	18	0	0	0	0	1	1	0	0	0	2.75	5.13	2.38	3.22	0.84	1.94	2.9	87	94	20.78	4.6	99.2951	142.309	126.017	115.49	119.688	5.39	1.02	1.8	2.59	69.4981	2	1	4	A	141.5	89.26	6.51	6.01
88	Montreal	1	60	171	73	24.9649	92	105	0.87619	1	6.4	0	0	0	0	0	0	0	0	0	4.92	7.78	2.87	4.17	1.3	3.65	2.09	75	122	35.19	4.66	134.839	133.203	120.997	134.059	156.12	7.69	1.8	2.98	4.38	68.0365	1	1	3	A	102.5	145.8	10.08	7.01
89	Montreal	1	56	165	53	19.4674	78	88	0.886364	2	52.5	0	0	0	0	0	0	0	0	0	3.71	7.26	3.55	5.2	1.65	2.07	3.6	62	70	17.94	3.01	109.365	184.335	165.43	136.514	84.7065	3.79	0.77	1.97	3.62	54.4199	2	1	12	B	131.2	143.7	13.79	4.58
90	Montreal	2	62	154	63	26.5643	88	103	0.854369	0	0	0	0	0	0	0	0	0	0	0	2.93	4.96	2.03	2.75	0.71	2.25	2.65	46	106	20.41	4.81	119.206	131.743	118.672	124.037	133.098	3.96	1.13	1.89	2.75	68.7273	1	1	4	A	121.2	90.4	14.53	4.56
91	Montreal	1	58	179	74	23.0954	88	98	0.897959	1	50	0	0	0	0	0	0	0	0	0	4.95	7.91	2.96	4.42	1.46	3.43	2.4	66	86	23.76	4.32	117.351	126.769	114.793	120.707	92.1842	8.14	1.35	3.1	4.95	62.6263	1	1	6	A	138.7	131.7	8.31	7.04
92	Montreal	2	71	166	73	26.4915				1	56.25	0	0	0	0	1	1	0	0	0	2.24	5.55	3.31	3.44	0.13	2.11	3.06	84	86	19.09	4.16	76.8662	165.305	119.102	112.885	107.456	3.69	0.56	1.38	2.39	57.7406	2	1	7	A	234.3	82.65	13.13	5.7
93	Montreal	1	64	169	65	22.7583	85	96	0.885417	1	18.2	0	0	0	0	0	0	0	0	0	4.07	5.96	1.89	3.05	1.15	2.89	1.04	112	114	20.72	3.91	119.778	87.1362	91.1715	107.06	98.3185	9.28	2.08	3.18	4.52	70.354	0	0	4		87.06	118.8	2.94	7.24
94	Montreal	1	62	187	101	28.8827	103	111	0.927928	2	35	1	0	1	0	0	0	0	0	0	3.94	6.84	3.9	3.62	0.72	3.11	2.66	76		26.01	4.05	85.6258	149.009	85.0877	94.7538	93.9589	5.82	1.3	2.54	4.13	61.5012	2	1	10	B	177.8	147	4.79	4.96
95	Montreal	1	46	170	109	37.7163				2	72.5	0	0	0	0	0	0	0	0	0	4.83	7.54	2.71	3.97	1.26	3.54	2.71	111	113	32.1	4.64	120.168	143.401	116.907	127.598	128.47	6.02	1.13	2.89	4.93	58.6207	2	1	10	B	189.9	182.1	7.23	5.32
96	Montreal	1	55	178	80	25.2493	97	106	0.915094	0	0	0	0	0	0	0	0	0	0	0	5.89	8.5	2.61	4.16	1.54	4.34	1.05	103	156	32.54	4.17	138.664	115.632	109.477	130.672	124.842	10.64	1.48	3.55	5.8	61.2069	1	1	6	A	156.6	147.7	4.52	7.26
97	Montreal	1	56	177	80	25.5354	99	102	0.970588	1	44.5	0	0	0	0	0	0	0	0	0	4.69	8.58	3.89	5.25	0.87	3.85	2.97	79	87	34.6	4.48	112.92	173.09	140.02	134.05	135.74	9.85	2.2	3.45	4.85	71.13	0	0	11		196.3	153.1	2.98	5.74
98	Montreal	1	71	173	70	23.3887	94	104	0.903846	0	0	0	0	0	0	0	0	0	0	0	4.97	8.89	3.93	5.82	1.9	3.17	1.31	56	94	26.87	3.97	144.703	164.079	164.065	152.492	127.555	8.54	1.7	3.16	4.97	63.5815	1	1	3	A	61.51	177.7	16.84	5.95
99	Montreal	1	61	172	66	22.3094	89	94	0.946809	1	24.75	0	0	0	0	0	0	0	0	0	6.09	8.06	1.97	3.84	1.87	3.76	1.54	83	116	26.3	3.55	165.43	89.61	109.81	137.08	115.9	9.74	1.64	3.37	5.24	64.31	1	1	0	A	142.6	129.4	14.23	5.8
100	Montreal	1	69	170	77	26.6436	103	98	1.05102	0	0	0	0	0	0	0	0	0	0	0																	5.65	0.72	2.13	3.71	57.4124	2	1	5	A	253.5	143.6	6.04	5.26
101	Montreal	2	57	157	78	31.6443	109	114	0.95614	1	45	0	0	0	0	1	1	1	0	1	2.67	5.35	2.68	3.57	0.89	1.83	3.26	21	79	15.77	3.79	98.798	168.448	145.118	124.607	92.8043	5.29	0.46	1.53	2.55	60	2	1	10	B	227.8	103.9	10.34	4.28
102	Montreal	1	63	173	91	30.4053	115	113	1.0177	2	22.75	1	0	1	0	0	0	0	0	0	3.95	7.07	3.12	4.47	1.35	2.59	1.81	55	104	20.67	3.53	107.261	138.103	126.009	118.987	91.3007	6.05	0.47	1.98	4	49.5	2	1	30	B	309.5	160.6	2.57	6.83
103	Montreal	1	74	161	60	23.1473	82	94	0.87234	2	66	0	0	0	0	0	0	0	0	0	2.25	5.31	3.05	3.91	0.86	1.37	1.88	42	50	20.43	4.12	87.1872	143.552	132.934	112.851	122.666	4.25	0.45	1.53	2.82	54.2553	2	1	13	B	107.7	128.8	2.17	6.48
104	Montreal	1	57	165	66	24.2424	95	100	0.95	2	55.25	0	0	0	0	0	0	0	0	0	5	7.7	2.69	5.15	2.46	2.61	1.88	104	115	19.44	2.95	148.752	138.457	163.839	145.169	92.6032	7.31	0.63	2.5	4.64	53.8793	1	1	15	B	94.83	131.7	8.99	5.26
105	Montreal	1	57	178	92	29.0367	105	111	0.945946	1	19.2	0	0	0	0	0	0	0	0	0	5.49	9.35	3.86	4.44	0.59	4.9	1.82	59	121	34.09	4.23	131.161	168.474	116.845	144.36	132.987	11.5	2.41	3.67	5.21	70.4415	0	0	2		140.3	184.6	4.79	3.54
106	Montreal	2	64	159	70	27.6888	96	105	0.914286	1	0	0	0	0	0	0	0	0	0	0	3.23	5.34	2.11	3.12	1.02	2.06	1.14			15.42	3.4	120.544	122.859	122.103	121.448	92.6402	8.12	1.57	2.48	3.42	72.5146	0	0	27		175.4	85.07	6.18	5.95
107	Montreal	1	46	170	95	32.872	113	111	1.01802	1	16.5	0	0	0	0	1	1	0	0	0	3.91	6.65	2.74	3.56	0.82	3.08	3.4	59	130	27.64	5.28	97.2787	144.988	104.834	112.537	110.62	7.68	1.53	2.59	3.74	69.2513	2	1	2	A	265	146.3	6.33	4.85
108	Montreal	1	76	168	76	26.9274	99	102	0.970588	0	0	0	0	0	0	0	0	0	0	0	4.16	5.85	1.7	4.1	2.08	2.9	1.45	113	77	31.1	4.95	140.42	72.46	124.44	110.19	167.84	7.78	2.73	3	3.82	78.53	0	0	2		205.8	117.7	5.9	4.74
109	Montreal	1	70	165	68	24.977	91	94	0.968085	0	0	0	0	0	0	1	1	0	0	0																	6.95	1.04	2.61	4.07	64.13	1	1	3	A	107.3	136.3	6.53	5.52
110	Montreal	2	70	159	87	34.4132	115	123	0.934959	2	54	1	0	0	0	0	0	0	0	0	2.24	5.1	2.86	3.26	0.4	1.81	1.94	39	79	16.95	4.49	87.108	161.453	127.582	117.432	107.281	4.33	0.4	1.15	2.09	55.0239	2	1	12	B	244.3	109.2	5.87	5.58
111	Montreal	2	72	160	83	32.4219	104	114	0.912281	1	11.75	0	0	0	0	0	0	0	0	0	2.25	4.88	2.34	2.86	0.78	2.25	2.06	52	72	24	6.27	86.97	128.49	109.88	110.7	151.71	6.07	2	1.91	2.35	81.28	0	0	8		269.9	103.5	8.61	5.67
112	Montreal	1	58	176	82	26.4721	96	106	0.90566	1	12.5	0	0	0	0	0	0	0	0	0	6.07	8.46	2.39	4.81	2.41	3.66	0.94	78	129	33.27	4.72	150.7	106.007	130.039	134.661	134.642	12.3	2.07	4.09	6.09	67.1593	1	1	1	A	80.56	167.7	4	6.95
113	Montreal	1	63	163	80	30.1103	106	104	1.01923	1	98	0	0	1	0	0	0	1	0	1	4.02	8.03	4.01	5.22	1.21	2.87	10.08	95	105	24.34	3.55	131.869	201.38	171.58	159.334	126.755	2.95	0.27	1.12	3.53	31.728	3	1	24	D	270.5	202.8	5.02	5.96
114	Montreal	2	78	156	50	20.5457	74	95	0.778947	0	0	0	0	0	0	0	0	0	0	0	2.3	4.59	2.28	3.35	1.07	1.29	2.78	27	86	15.05	4.46	101.189	130.413	138.861	114.143	108.759	4.15	1.02	1.55	2.19	70.7763	0	0	2		64.05	81.74	24.71	4.66
115	Montreal	1	69	182	80	24.1517	100	106	0.943396	1	53	0	0	0	0	0	0	0	0	0	5.14	9.28	4.14	5.49	1.35	3.77	1.14	61	80	21.16	3.13	126.372	159.088	137.184	139.137	86.6207	6.38	1.7	3.39	5.08	66.7323	1	1	8	A	207	137.8	3.57	5.43
116	Montreal	1	63	178	91	28.7211	113	114	0.991228	1	45	0	0	0	0	0	0	0	0	0	4.25	6.74	2.49	3.86	1.37	2.46	1.23	51	113	24.02	4.41	106.258	104.047	101.582	105.43	98.6123	9.29	1.41	2.54	3.75	67.7333	2	1	4	A	177.7	158.2	3.11	5.58
117	Montreal	1	78	171	70	23.939	87	104	0.836538	0	0	0	0	0	0	0	0	0	0	0	4.13	8.39	4.26	5.23	1.36	2.88	2.2	29	41	22.9	3.38	133.62	173.13	151.75	151.13	119.87	7.01	2.23	3.02	4.1	73.66	0	0	4		106.3	106.9	6.71	4.06
118	Montreal	1	56	176	80	25.8264	94	104	0.903846	1	20	0	0	0	0	0	0	0	0	0	5.09	7.34	2.32	3.97	2.18	3.52	1.78	105	102	26.9	3.74	124.45	104.48	107.33	116.32	107.04	8.3	2.85	3.28	4.21	77.91	0	0	8		93.25	155.5	6.94	4.09
119	Montreal	1	80	177	101	32.2385	113	111	1.01802	1	85	0	0	0	0	0	0	0	0	0	3.83	6.94	3.1	4.06	1.34	2.73	2.03	66	111	30.7	5.25	112.34	116.74	108.28	114.43	149.24	8.88	1.64	2.5	3.47	72.05	0	0	6		294	173	2.32	6.33
120	Montreal	1	73	166	80	29.0318	104	105	0.990476	1	0	0	0	0	0	0	0	0	0	0	4.33	6.86	2.53	4.26	1.73	2.71	2.41	61	53	28.7	4.8	147.85	112.86	133.38	132.68	155.74	6.21	1.28	2.53	3.72	68.01	1	1	10	B	244.9	139	4.8	4.21
121	Montreal	1	56	175	86	28.0816	102	114	0.894737	0	0	1	0	0	0	0	0	0	0	0	4.84	8.47	3.63	4.73	1.1	3.73	2.61	96	144	38.96	5.16	120.205	165.468	129.647	136.169	157.278	8.91	1.19	3.01	5.17	58.2205	1	1	4	A	135.2	140.9	5.37	5.85
122	Montreal	1	53	176	71	22.921	86	99	0.868687	1	38.75	0	0	0	0	0	0	0	0	0	5.28	7.63	2.36	4.63	2.27	3.01	1.44	142	213	33.52	4.85	126.229	108.777	125.173	120.111	130.09	8.31	2.05	3.57	5.17	69.0522	1	1	1	A	74.81	130.1	5.74	4.8
123	Montreal	1	68	172	84	28.3937	110	108	1.01852	0	0	0	0	1	0	0	0	0	0	0	3.67	7.16	3.49	4.81	1.32	3.04	3.12	93	160	30.01	5.31	105.941	150.6	137.552	123.841	140.774	6.43	1.2	2.41	3.56	67.6966	2	1	7	A	249.9	120.9	8.61	4.82
124	Montreal	1	69	177	91	29.0466	109	106	1.0283	1	39	0	0	0	0	1	1	0	0	0																	11.75	0.69	2.74	4.68	58.55	1	1	3	A	229.1	155.5	3.17	3.62
125	Montreal	1	56	177	60	19.1516	72	87	0.827586	1	5	0	0	0	0	0	0	0	0	0	6.59	9.94	3.35	5.77	2.41	4.16	1.47	83	144	34.5	4.26	158.67	149.06	153.89	155.3	135.35	8.91	2.74	4.06	5.93	68.47	1	1	2	A	37.88	153.3	5.26	4.03
126	Montreal	1	78	162	115	43.8195	130	124	1.04839	1	42.5	0	0	0	0	0	0	0	0	0																	8.11	1.79	2.23	2.9	76.9	0	0	24		357.5	150.6	3.24	3.25
127	Montreal	2	66	155	54	22.4766	74	98	0.755102	0	0	0	0	1	0	0	0	0	0	0	2.38	5.6	3.22	3.79	0.57	1.77	2.08	55	28	24.44	5.54	97.6432	200.176	160.26	138.407	161.666	4.25	0.55	1.48	2.41	61.4108	2	1	0	A	69.51	96.68	13.09	5.73
128	Montreal	2	75	161	75	28.9341	97	112	0.866071	1	9	0	0	0	0	0	0	0	0	0	3.04	5.71	2.67	3.33	0.77	2.23	1.48	33	96	21.9	4.7	117.62	142.03	125.64	127.9	139.56	6.27	0.45	1.97	3.51	56.13	1	1	16	B	177.7	111.3	6.76	6.2
129	Montreal	1	61	182	78	23.5479	95	97	0.979381	0	0	0	0	0	0	0	0	0	0	0	5.31	8.64	3.33	4.77	1.45	3.43	1.38	39	81	30.48	4.25	123.049	135.019	119.193	127.402	116.455	11.2	1.45	3.28	5.1	64.3137	1	1	5	A	166.6	153.8	3.18	6.22
130	Montreal	1	86	170	58	20.0692	88	94	0.93617	0	0	0	0	0	0	1	1	0	0	0	5.05	8.13	3.08	4.95	1.87	3.11	1.12	92	82	22.2	3.11	181.7	119.85	145.77	151.99	127.92	9.01	1.49	3.05	4.69	65.03	1	1	4	A	112.3	112.5	11.35	4.32
131	Montreal	1	71	179	82	25.5922	101	101	1	0	0	0	0	0	0	1	1	1	0	1	6.33	9.33	3	4.67	1.67	3.67	2.04	57	55	30.49	4.09	165.919	117.373	121.286	146.444	132.443	10.08	2.33	3.91	5.64	69.3262	1	1	1	A	249.7	131.4	5.03	3.55
132	Montreal	2	65	170	68	23.5294				2	20.2	0	0	0	0	1	1	0	0	0	3.99	6.43	2.44	4.39	1.95	1.95	0.73	60	66	24.1	4.39	123.6	117.58	142.6	121.24	120.83	7.44	1.33	2.59	3.72	69.62	1	1	3	A	110	106.5	3.57	4.28
133	Montreal	1	74	177	65	20.7476	81	99	0.818182	1	0	0	0	0	0	0	0	0	0	0																	7.65	3.08	3.04	3.76	80.85	0	0	6		68.65	127.7	9.62	5.64
134	Montreal	2	71	152	58	25.1039	79	104	0.759615	2	15.8	0	0	0	0	0	0	0	0	0																	5.58	1.44	1.58	2.02	78.22	0	0	4		63.11	82.15	13.62	4.75
135	Montreal	2	68	158	88	35.2508	101	114	0.885965	1	21.25	0	0	0	0	0	0	0	0	0	2.45	4.03	1.58	2.02	0.58	2.15	1.62	93	72	21.94	5.81	95.85	91.77	80.55	94.21	139.1	6.37	1.97	1.74	2.13	81.69	0	0	7		234.7	105.8	10.18	7.25
136	Montreal	1	45	175	73	23.8367	88.9	104	0.854808	1	11.25	0	0	0	0	0	0	0	0	0	5.45	7.97	2.52	4.85			2.22	81	103	37.7	5.09	124.79	125.57	132.94	125.03	139.07	10.03	2.72	3.88	5.43	71.45	0	0	6		76.54	132.4	4.35	5.42
137	Montreal	1	71	170	70	24.2215	99	98	1.0102	1	141	1	0	1	0	1	1	0	0	0	4.99	8.74	3.76	4.98	1.22	2.68	3.78	61	104	20.17	6.15	153.804	162.432	146.65	157.217	100.41	4.97	0.29	1.44	3.61	39.8892	2	1	7	A	231.9	160.1	6.21	3.44
138	Montreal	2	78	152	45	19.4771	74	93	0.795699	0	0	1	0	0	0	0	0	0	0	0	2.47	5.44	2.97	3.78	0.81	1.3	4.79			13.5	3.53	119.503	183.168	170.105	147.491	106.363	3.54	0.32	1.17	2.37	49.3671	2	1	9	A	82.01	57.62	13.76	4.64
139	Montreal	1	59	185	73	21.3294	84	96	0.875	1	7.5	0	0	0	0	0	0	0	0	0	5.56	8.19	2.62	5.3	2.79	3.14	1.09	74	106	33.39	3.89	121.73	104.27	127.61	115.67	120.65	11.26	2.83	4.08	5.61	72.73	0	0	2		69.86	162.1	8.78	3.97
140	Montreal	1	64	172	81	27.3797	98	102	0.960784	2	43	0	0	0	0	0	0	0	0	0																	8.25	2.8	2.78	3.48	79.89	0	0	15		224.3	151	5.13	5.82
141	Montreal	2	76	164	79	29.3724	102	109	0.93578	1	11	0	0	0	0	0	0	0	0	0	6.28	3.26	3.01	3.21	0.19	2.91	2.35	70	113	18.34	3.73	230.788	151.718	114.925	69.287	111.676	7.82	1.03	1.9	2.74	69.3431	1	1	4	A	210	78.38	8.98	5.31
142	Montreal	2	60	160	64	25	94	107	0.878505	1	57.5	0	0	0	0	1	1	0	0	0	3.74	7.11	1.22	4.81	1.43	2.45	2.91	62	93	18.8	3.4	133.43	71.22	184.8	157.43	107.18	3.66	0.4	1.52	3.29	46.2	2	1	7	A	212.8	104.1	6.41	4.24
143	Montreal	1	66	174	84	27.7447	99	97	1.02062	1	50	0	0	0	0	0	0	0	0	0	4.98	8.76	3.78		1.42	3.53	2.62	64	126	40.98	5.57	136.325	161.747		146.243	183.101	9.03	0.79	2.6	4.86	53.4979	1	1	2	A	221.9	176.7	2.59	5.73
144	Montreal	1	43	184	77	22.7434	86	101	0.851485	0	0	1	0	1	0	0	0	0	0	0	5.72	10.28	4.56	6.98	2.43	3.28	3.52	74	59	43.47	5.11	114.396	205.97	170.123	142.499	140.061	8.26	1.84	3.46	5.9	58.6441	2	1	5	A	117	159.8	7.61	4.85
145	Montreal	1	80	165	76	27.9155	109	104	1.04808	1	0	0	0	0	0	0	0	0	0	0	3.6	6.75	3.6	4.17	0.75	2.79	1.54	43	95	24.4	4.22	135.94	154.25	132.66	135.48	144.38	6.75	1.04	2.24	3.37	66.47	1	1	1	A	134.3	127	13.5	3.74
146	Montreal	1	49	183	75	22.3954	87	93	0.935484	2	37	0	0	1	0	0	0	0	0	0	6.51	11.49	4.99	8.14	2.69	3.74	1.95	112	86	28.9	3.09	137.03	217.99	200.87	163.21	98.81	6.99	1.06	3.24	6.51	49.77	2	1	24	B	44.13	158.7	13.68	5.55
147	Montreal	1	70	173	75	25.0593	103	104	0.990385	1	0	0	1	0	0	0	0	0	0	0	3.87	7.5	3.63	4.69	1.06	3.03	3.26	83	112	20.3	2.95	111.67	152.64	132.21	128.34	95.49	6.13	0.49	1.54	3.63	42.42	2	1	15	B	212.8	138.9	11.4	5.6
148	Montreal	1	67	166	68	24.677	91	102	0.892157	1	33	0	0	0	1	0	1	1	0	1	3.91	6.65	2.97	4.2	1.35	2.69	2.11	76	97	29.1	4.81	125.53	138.81	131.5	126.56	149.21	10.62	2.28	2.93	3.88	75.52	0	0	6		121.6	133.3	4.27	2.62
149	Montreal	2	64	161	85	32.7919			#DIV/0!	1	2.4	0	0	0	0	0	0	0	0	0	3.24	5.85	2.6	3.24	0.47	2.87	1.67	62	96	21.9	4.43	116.44	146	122.25	128.19	126.77	6.89	1.74	2.2	2.89	76.12	0	0	3		146.2	100.9	20.67	6.33
150	Montreal	2	49	166	64	23.2254	85	98	0.867347	2	4.6	0	0	0	0	0	0	0	0	0	4.68	7.49	2.81	4.4	1.59	3.04	1.34	59	57	25.75	4.49	141.383	155.734	152.34	146.446	121.183	7.95	2.7	3.25	4.26	76.2911	0	0	2		54.22	140.5	9	6.36
151	Montreal	1	70	171	75	25.6489	95	107	0.88785	1	20	0	0	0	0	0	0	0	0	0	4.27	6.83	2.57	3.69	1.21	3.07	1.32	50	72	30.7	4.9	127.89	110.56	107.07	120.6	149	9.94	2.72	3.03	3.86	78.5	0	0	2		137.8	128.6	10.53	4.6
152	Montreal	1	62	169	71	24.8591	84	99	0.848485	1	14.5	0	0	0	0	0	0	0	0	0	4.15	7.49	3.34	4.3	0.96	3.35	3.27	71	140	31.64	4.84	119.943	156.439	128.537	133.87	147.467	7.56	1.15	2.63	4.29	61.3054	1	1	2	A	130.4	143.4	15.04	4.1
153	Montreal	2	61	160	62	24.2187	91	97	0.938144	2	37.6	0	0	0	0	0	0	0	0	0	3.1	6.2	3.1	4	0.9	1.99	1.68	50	64	14	2.79	111.31	180.01	153.68	137.56	80.48	3.52	0.62	1.41	2.35	60	2	1	15	B	103.9	95.58	11	6.05
154	Montreal	1	67	178	107	33.771	116	114	1.01754	2	55.6	0	0	0	0	1	1	0	0	0	4.81	11.47	6.66	7.64	0.64	3.88	2.17	92	122	29.9	4.15	124.11	270.6	201.06	181	127.12	10.33	1.78	3.38	4.84	69.83	1	1	5	A	366.3	167.9	2.89	3.59
155	Montreal	1	65	176	71	22.921	89	97	0.917526	0	0	0	0	0	0	1	1	0	0	0																	9.75	2.72	3.47	4.54	76.43	0	0	4		80.83	137.6	7.86	3.45
156	Montreal	2	64	158	72	28.8415	102	111	0.918919	0	0	1	0	1	0	0	0	0	0	0	2.7	5.91	3.2	3.46	0.26	2.65	6.31	53	112	24.6	4.98	102.74	189.83	137.98	137.01	150.64	5.46	0.54	1.74	3.23	53.87	2	1	18	B	254	104.4	5.65	6.15
157	Montreal	1	82	167	91	32.6294	114	103	1.1068	1	0	0	0	0	0	0	0	0	0	0	3.42	6.82	3.4	4.19	0.79	2.57	4.33	68	118	26.3	4.95	126.05	140.41	129.15	132.83	153.23	6.87	0.69	1.81	2.78	65.11	1	1	0	A	412.3	169	12.68	4.92
158	Montreal	2	77	157	77	31.2386	106	108	0.981481	1	22.4	0	0	0	0	0	0	1	0	1	3.03	5.69	2.66	3.17	0.5	2.69	3.21	32	63	19.5	4.41	129.35	150.2	128.86	138.33	136.78	6.88	1.75	2.22	2.87	77.35	0	0	8		264.5	123.4	3.34	7.35
159	Montreal	1	48	183	96	28.6661	99	124	0.798387	0	0	0	0	0	0	0	0	0	0	0																	8.88	3.4	3.53	4.38	80.59	0	0	5		124.5	158.5	2.44	6.4
160	Montreal	2	62	154	78	32.8892	91.4	119	0.768067	0	0	0	0	0	0	0	0	0	0	0	2.59	4.41	1.82	2.6	0.71	1.93	2.15	74	71	21.9	5.5	105.37	118.11	112.2	110.28	142.81	5.07	1.98	1.99	2.49	79.92	0	0	8		122	93.71	9.35	5.25
161	Montreal	1	55	195	97	25.5095	104	119	0.87395	0	0	0	0	0	0	0	0	0	0	0	5.88	7.34	1.46	6.52	3.71	3.95	1.75	50	59	41.4	4.38	110.41	53.82	139.96	91.31	128.53	10.8	3.31	4.34	5.85	74.19	0	0	9		220.3	172.3	4.55	4.69
162	Montreal	1	60	181	102	31.1346	114	112	1.01786	2	46	0	0	0	0	1	1	0	0	0	4.95	6.63	1.68	3.92	2.24	2.79	1.02	84	122	23.2	3.63	115.57	69.35	99.21	98.87	89.08	9.53	2.5	3.44	4.65	73.98	0	0	10		194.3	186.5	3.72	3.41
163	Montreal	2	76	163	79	29.7339				1	14	0	0	0	0	0	0	0	0	0	3.3	6.48	3.18	3.58	0.39	3	1.85	112	126	24.4	4.36	123.61	162.89	130.39	140.2	151.25	6.32	1.36	2.39	3.37	70.92	0	0	11		109.3	105.6	17.64	7.18
164	Montreal	1	57	171	121	41.3803	127	124	1.02419	2	46.85	0	0	0	0	1	1	0	0	0	4.52	6.86	2.33	3.43	0.86	3.97	2.27	87	199	33.6	4.83	120.8	110.76	99.53	117.36	145.24	8.05	3.87	3.49	4.11	84.91	0	0	2		353	186.6	2.18	3.89
165	Montreal	1	61	180	74	22.8395	84	94	0.893617	0	0	0	0	0	0	0	0	0	0	0																	9.63	3.88	4.98	6.74	73.89	0	0	4		67.23	174.2	9.52	5.11
166	Montreal	1	62	178	105	33.1398	117	122	0.959016	1	28.75	0	0	0	0	0	0	0	0	0	5.32	7.29	1.97	3.89	1.64	3.59	1.02	82	99	32.5	4.53	131.99	82.91	102.37	113.78	132.28	8.85	2.79	3.59	4.8	74.79	0	0	5		200.3	172.3	4.27	6.71
167	Montreal	2	60	172	57	19.2672	71	93	0.763441	2	47.5	0	0	0	0	0	0	0	0	0	2.7	6.01	3.31	4.67	1.19	1.66	1.43	62	44	17.9	3.66	78.92	158.1	147.14	108.98	83.57	4.89	0.83	1.88	2.97	63.3	2	1	10	B	75.54	104.9	20.12	8.11
168	Montreal	2	64	167	75	26.8923	84	104	0.807692	1	10	0	0	0	0	0	0	0	0	0	3.68	6.09	2.41	3.55	1.9	2.74	1.68	91	71	25.9	4.4	119.03	122.27	120.92	120.29	135.14	6.81	1.76	2.64	3.64	72.53	0	0	10		126	112.2	12.95	5.95
169	Montreal	1	60	160	61	23.8281				2	53.8	0	0	0	0	0	0	0	0	0	4.19	6.64	2.45	4	1.71	2.8	1.67	86	102	22.8	3.96	141.97	131.73	138.37	138.01	122.01	9.66	2.52	2.96	3.83	77.28	0	0	8		89.25	123.3	8.03	4.27
170	Montreal	1	59	180	85	26.2346	97	107	0.906542	1	16.25	0	0	0	0	0	0	0	0	0	4.89	7.93	3.11	4.46	3.38	4.58	2.08	126	170	30.9	4.32	115.04	130.74	114.33	119.62	119.25	9.88	1.51	2.53	3.63	69.7	2	1	2	A	116.5	195	6.39	4.67
171	Montreal	1	81	160	75	29.2969	101	108	0.935185	1	36	0	0	0	0	0	0	0	0	0	3.18	3.25	3.07	3.89	1.04	2.36	2.43	18	55	22.1	3.87	138.25	138.48	134.56	71.95	145.29	6.45	1.18	2.08	3.01	69.1	1	1	5	A	286.6	127.1	2.49	5.02
172	Montreal	1	59	173	70	23.3887	99	97	1.02062	2	8.6	0	0	0	0	0	0	0	0	0	4.06	5.93	1.99	3.23	1.47	3.38	1.18	37	82	27	4.18	106.66	90.82	91.05	98.87	115.17	8.61	2.78	2.87	3.61	79.5	0	0	14		164.3	143.6	3.55	3.16
173	Montreal	1	58	162	59	22.4813	84	94	0.893617	0	0	0	0	0	0	0	0	0	0	0	5.42	7.93	2.51	4.41	1.54	3.89	1.09	93	151	38.8	4.6	172.61	133.55	147.4	157.98	196.53	8.44	3.12	3.74	4.92	76.02	0	0	2		97.22	116.4	4.5	4.74
174	Montreal	1	79	176	68	21.9525	94	102	0.921569	1	41	0	0	0	0	1	1	0	0	0	4.89	9.73	4.84	5.65	1.12	3.65	2.27	54	42	26.4	3.12	144.81	185.33	152.75	162.48	129.03	5.69	0.75	2.55	4.78	53.35	1	1	13	B	175.7	126.6	12.95	4.37
175	Montreal	1	70	172	88	29.7458	109	104	1.04808	1	55	0	0	0	0	1	1	0	0	0	4.08	7.26	3.18	4.31	2.81	3.49	0.87	71	108	29.2	4.15	119.92	135.24	123.25	126.18	139.5	7.39	1.02	2.44	3.87	63.05	1	1	7	A	234.5	131.1	3.91	3.66
176	Montreal	1	62	178	82	25.8806	91	102	0.892157	2	45.05	0	0	0	0	1	1	0	0	0																	8.85	1.73	3.56	5.97	59.63	1	1	2	A	82.92	179.1	2.32	3.46
177	Montreal	1	56	168	65	23.03	84	97	0.865979	2	42	0	0	0	0	0	0	0	0	0																	8.68	2.64	3.24	4.27	75.88	0	0	8		58.51	166.9	5.33	4.16
178	Montreal	1	80	172	85	28.7317	104	112	0.928571	1	11	0	0	0	0	0	0	0	0	0	3.02	6.9	3.88	4.52	0.84	3.43	3.65	33	73			97.66	153.88	129.26	122.92		3.33	0.53	1.38	2.51	54.98	2	1	7	A	257.2	168.5	7.4	3.77
179	Montreal	2	63	163	52	19.5717	84	94	0.893617	2	69	0	0	0	0	0	0	0	0	0	3.85	6.72	3.67	4.62	1.11	2.59	1.85	39	45	22.7	3.71	132.59	199.97	168.27	141.81	125.72	5.26	0.58	1.88	3.48	54.02	2	1	5	A	68.87	107.7	13.55	6.65
180	Montreal	2	60	168	78	27.6361	94	104	0.903846	1	30.1	0	0	0	0	0	0	0	0	0	4.16	7.41	3.41	4.18	0.93	3.1	1.35	104	181	25	3.97	129.39	173.38	140.11	143	124.21	9.26	1.58	2.71	3.9	69.49	1	1	1	A	151.9	110.3	6.54	5.38
181	Montreal	1	64	175	95	31.0204	112	114	0.982456	1	27.75	0	0	0	0	0	0	0	0	0	4.67	7.48	2.81	3.57	0.79	3.86	1.75	90	112	27.5	3.81	123.6	120.61	97.85	122.46	118.93	8.42	2.48	3.09	4.06	76.11	0	0	11		340.8	172.7	4.74	5.46
182	Montreal	1	70	171	86	29.4108	102	122	0.836066	1	53.75	0	0	0	1	0	1	0	0	0	3.48	6.92	3.45	4.24	0.75	2.97	2.91	122	111	18.6	3.28	104.23	148.41	123.03	122.19	90.28	4.48	0.91	2.1	3.25	64.62	2	1	9	A	185.5	133.8	5.92	3.39
183	Montreal	1	63	184	83	24.5156	107	104	1.02885	2	78.5	0	0	0	0	0	0	0	0	0	1.84	5.55	3.71	4.26	0.39	1.25	2.14	27	54	16.3	2.91	42.01	145.27	103.83	80.04	61.7	4.29	0.51	1.39	2.44	56.97	3	1	26	D	165.2	141.3	8.92	3.24
184	Montreal	1	70	183	81	24.187	97	107	0.906542	1	55	0	0	0	0	0	0	0	0	0	5.41	9.04	3.63	4.9	1.22	4.1	2.48	28	58	28	3.5	131.96	137.18	120.92	134.01	114.09	11.02	2.94	3.61	4.76	75.84	0	0	9		134.6	151.1	4.17	4.64
185	Montreal	2	77	161	64	24.6904	89	104	0.855769	1	13.5	0	0	0	0	0	0	0	0	0	3.17	6.02	2.86	3.69	0.9	2.34	2.69	60	69	23.1	4.22	124.38	150.7	139.23	135.39	149.9	5.98	0.65	1.72	2.93	58.7	1	1	3	A	135.3	97.88	19.06	7.38
186	Montreal	1	55	181	85	25.9455	99	109	0.908257	2	29.25	0	0	0	0	1	1	0	0	0	5.8	9.18	3.38	5.42	1.74	4.1	1.44	83	120	34.4	4.22	130.69	144.6	137.17	135.49	126.71	9.7	2.6	4.06	5.72	70.98	0	0	4		106.2	131.7	12.43	3.33
187	Montreal	1	64	175	60	19.5918	76	89	0.853933	2		0	0	0	0	0	0	0	0	0	4.04	7.41	3.37	5.22	1.7	2.38	2.31	100	152	13.5	2.06	106.92	144.65	143.08	121.31	58.38	5.41	0.55	1.6	4.04	39.6	3	1	36	D	62.08	136	6.22	4.15
188	Montreal	1	71	168	73	25.8645	101	103	0.980583	1	33	0	0	0	0	0	0	0	0	0	3.69	7.42	3.73	4.79	0.96	2.92	4.09	80	102	29	4.72	118.36	164.95	145.38	137.95	149.21	6.61	1.18	2.22	3.26	68.1	1	1	12	B	204.8	129.6	6.67	5.5
189	Montreal	1	72	169	82	28.7105	100	100	1	1	55	0	0	0	0	0	0	0	0	0	3.96	6.68	2.72	3.92	1.12	3.48	1.55	154	133	28	4.16	125.72	118	117.18	122.46	143.03	9.8	1.04	2.75	4.21	65.32	1	1	1	A	162.1	159.7	5.11	6.55
190	Montreal	2	61	161	91	35.1067	102	120	0.85	0	6	0	0	0	0	0	0	0	0	0	2.26	7.06	4.79	5.06	0.26	1.54	6.05	22	53	18.71	4.95	79.674	273.117	190.916	153.8	105.61	2.32	0.25	1.06	2.55	41.5686	3	1	8	C	181.9	110.8	7.53	4.83
191	Montreal	2	65	159	54	21.3599				0	0	0	0	1	0	0	0	0	0	0	2.76	5.33	2.57	3.61	1.04	1.71		54	75	21.86	4.69	103.7	148.864	141.279	121.469	132.461	7.13	2.03	2.09	2.67	78.2772	0	0	10		70.07	94.59	8.34	4.2
192	Quebec	1	62	169	65	22.7583	89	92	0.967391	0	0	0	0	0	0	0	0	0	0	0	4.44	7.07	2.63	3.38	0.75	3.69	1.45	148	246	27.9	4.55	128.325	123.184	101.036	126.363	130.036	12.08	5.2	3.83	4.47	85.6823	0	0	9		62.25	154.4	9.94	5.01
193	Quebec	1	70	172	80	27.0416	100	97	1.03093	0	0	0	1	0	0	1	1	0	0	0	5.03	7.45	2.42	3.61	1.12	3.84	2.37	75	77	18.8	2.89	147.845	102.918	103.235	129.484	89.8163	9.08	3.42	3.6	4.65	77.4194	0	0	19		263.9	163.8	18.34	3.29
194	Quebec	1	79	165	67	24.6097	89	98	0.908163	2	27.05	0	0	0	0	0	0	0	0	0	2.98	5.97	2.99	3.84	0.83	2.13	1.64	28	63	18.3	4.06	111.223	129.055	122.164	119.492	107.206	5.69	0.79	1.77	2.72	65.0735	2	1	7	A	160.1	165.2	5.63	4.01
195	Quebec	1	69	174	77	25.4327	98	99	0.989899	1	56.25	0	0	0	0	1	1	0	0	0	5	7.53	2.52	4.17	1.64	3.36	3.2	93	169	13.5	2.01	140.448	105.528	115.902	126.597	61.9686	8.24	0.63	2.34	4.57	51.2035	2	1	15	B	154.6	149.9	6.71	3.88
196	Quebec	2	67	159	46	18.1955	67	83	0.807229	2	42.7	0	0	0	0	0	0	0	0	0	2.58	6.16	3.73	4.37	0.64	1.93	2.67	25	70	9.3	2.17	98.2662	213.826	171.022	140.963	57.3355	3.97	0.59	1.39	2.46	56.5041	2	1	6	A	61.96	81.63	18.69	5.37
197	Quebec	1	56	171	113	38.6444	132.5	110	1.20455	2	52.5	1	0	1	0	1	1	0	0	0	2.68	6.56	3.88	4.37	0.48	2.19	4.71	52	207	20.1	5.36	71.0349	185.948	126.801	111.957	86.1387	8.14	0.83	1.54	2.41	63.9004	3	1	11	D	337.8	216.3	4.82	2.77
198	Quebec	2	67	153	65	27.7671	82.5	105	0.785714	2	58.75	0	0	0	0	1	1	0	0	0	2.74	4.83	2.09	2.87	0.79	1.96	3.72	87	182	13.7	3.36	118.287	134.477	126.446	124.788	95.3587	10.89	0.58	1.51	2.55	59.2157	2	1	4	A	112.7	100.7	7.09	5.41
199	Quebec	2	70	159	75	29.6665	94	109	0.862385	0	0	0	0	0	0	0	0	0	0	0	3.89	5.58	1.88	2.53	0.87	3.15	1.63	49	79	15.5	3.24	151.272	106.13	99.013	128.485	98.1038	8.15	2.28	2.76	3.61	76.4543	0	0	4		220.7	121.8	12.94	5.52
200	Quebec	2	72	152	58	25.1039	96.5	102	0.946078	1	15	0	0	0	0	1	1	0	0	0	2.84	4.41	1.57	2.87	1.36	1.54	2.27	38	68	14.5	3.91	130.581	100.162	129.154	117.84	107.963	3.68	1.28	1.81	2.49	72.6908	0	0	7		144.2	87.02	1.67	5.22
201	Quebec	1	50	177	112	35.7496	125	107	1.16822	0	0	0	0	0	0	1	1	1	0	1	4.54	6.9	2.63	3.17	0.87	3.73	2.48	96	248	34.3	5.77	104.626	122.59	84.5472	106.405	128.073	9.57	3.96	3.51	4.28	82.0093	0	0	6		408.6	187.6	3.31	2.51
202	Quebec	1	75	161	54	20.8325	81	85	0.952941	1	64.5	0	0	0	0	0	0	0	0	0	3.62	6.23	2.65	4.32	1.63	1.95	2.39	91	160	22.6	4.57	141.98	123.735	146.874	132.798	137.053	7.19	1.57	2.4	3.33	72.0721	0	0	4		119.4	126.8	3.67	5.17
203	Quebec	2	75	164	80	29.7442	111.5	117	0.952991	0	0	0	0	0	0	0	0	0	0	0	2.64	5.18	2.54	3.07	0.58	2.07	2.21	48	66	17.1	4.75	96.3815	128.611	109.913	109.884	103.199	6.2	2.17	2.34	3	78	0	0	7		222.6	87.21	7.49	6.45
204	Quebec	2	74	148	85	38.8057	110	122	0.901639	1	86.95	0	0	1	0	0	0	0	0	0	1.96	4.04	2.08	2.46	0.33	1.58	3.88	40	114	10.4	4.67	101.407	142.599	121.073	119.123	86.6351	3.19	0.23	0.71	1.33	53.3835	3	1	17	D	338.4	104.7	15.81	5.7
205	Quebec	1	69	174	79	26.0933	94.5	99	0.954545	1	31.9	0	0	0	0	0	0	0	0	0	4.41	8.09	3.68	4.45	0.79	3.64	1.82	117	268	30.6	4.54	123.875	154.105	123.684	136.012	140.462	10.93	2.55	3.48	4.58	75.9825	0	0	3		116.3	172.2	3.13	5.97
206	Quebec	1	43	187	98	28.0248	95	110	0.863636	0	0	0	0	0	0	0	0	0	0	0	6.92	8.81	1.89	4.27	2.43	4.54	1.25	113	155	29.7	3.66	133.323	82.3784	100.366	117.707	92.234	10.36	3.11	4.61	6.46	71.3622	0	0	8		194.7	185	3.04	4.2
207	Quebec	2	57	158	69	27.6398	100	101	0.990099	2	47.25	0	0	1	0	0	0	0	0	0	2.41	5.4	2.99	3.46	0.45	1.94	5.13	69	121	14.4	5.01	87.509	184.26	137.978	123.38	83.1306	4.16	0.24	1.01	2.42	41.7355	3	1	13	D	216	100.3	6.21	5.23
208	Quebec	1	62	171	76	25.9909	94.5	97	0.974227	0	0	0	0	0	0	1	1	0	0	0	4.23	6.78	2.55	3.71	1.13	3.12	1.72	81	144	22.7	3.8	117.933	116.513	107.65	117.395	102.495	9.53	3.25	3.19	3.89	82.0051	0	0	3		256.8	135.7	4.83	4.56
209	Quebec	2	73	161	66	25.462	92.5	98	0.943878	1	27.5	0	0	0	0	0	0	0	0	0	2.28	4.79	2.51	2.88	0.38	1.91	3.97	67	66	17.1	4.41	87.0043	134.814	108.664	106.863	107.035	6.53	0.88	1.65	2.41	68.4647	2	1	3	A	141.3	107.9	9.77	4.71
210	Quebec	1	67	175	93	30.3673	112	106	1.0566	1	39.75	1	0	0	0	1	1	0	0	0	3.09	4.69	1.6	2.35	0.75	2.34	5.9	65	206	19.5	4.68	83.8432	67.205	64.4122	77.3133	86.6027	5.64	0.92	2.01	3.16	63.6076	2	1	17	B	373.3	135.9	2.64	3.6
211	Quebec	2	59	162	82	31.2452	107	114	0.938596	1	43.7	1	0	0	0	0	0	0	0	0	3.58	6.51	2.93	3.84	0.98	2.67	4.05	96	80	16.9	3.82	122.432	165.768	142.33	138.758	92.1602	5.53	0.47	1.55	2.86	54.1958	2	1	14	B	319	117.2	5.82	5.99
212	Quebec	1	54	180	86	26.5432	98.5	101	0.975248	1	5	0	0	0	0	0	0	0	0	0	5.12	7.62	2.5	3.3	0.65	4.66	2.64	82	102	33.9	5.12	116.218	108.992	84.5959	113.744	125.515	9.09	4.86	3.99	4.66	85.6223	0	0	8		198.9	188.7	11.37	4.17
213	Quebec	2	69	154	60	25.2994				1	52.5	0	0	0	1	0	1	0	0	0	2.5	4.31	1.98	2.61	0.72	1.78	1.67	65	88	6.1	2.38	107.208	123.451	112.63	109.507	42.3162	5.1	0.7	1.32	1.98	66.6667	2	1	16	B	195.2	80.03	13.77	5.33
214	Quebec	2	65	166	56	20.3223	73.5	90	0.816667	1	3.25	0	0	0	0	0	0	0	0	0	3.34	5.28	1.94	3.05	1.06	2.23	2.62	46	106	16.9	3.86	110.517	99.5708	105.599	106.226	90.4028	4.2	1.96	2.37	3.17	74.7634	0	0	4		47.41	104	13.13	6.26
215	Quebec	2	77	159	69	27.2932	99	96	1.03125	0	0	1	0	0	0	0	0	0	0	0	1.79	3.94	2.15	2.33	0.2	1.61	3.01	80	85	15.3	4.82	73.195	117.204	91.1859	92.0575	103.146	4.31	0.48	1.03	1.69	60.9467	2	1	14	B	290.1	107	3.77	4.58
216	Quebec	1	55	182	78	23.5479	92	100	0.92	1	11.5	0	0	0	0	0	0	0	0	0	5.21	8.53	3.32	4.68	1.35	3.85	2	115	192	32.1	4.2	115.743	140.421	116.944	124.241	116.682	15.34	3.22	4.47	6.05	73.8843	0	0	1		226.1	138.1	5.51	6.14
217	Quebec	1	61	183	79	23.5898	91	92	0.98913	2	42	0	0	0	0	0	0	0	0	0	5.69	8	2.31	4.25	1.93	3.75	2.43	126	218	18.7	2.58	129.945	92.655	104.876	116.416	70.5093	8.94	1.54	3.37	5.22	64.5594	1	1	4	A	142.2	162.6	3.4	5.31
218	Quebec	1	49	173	87	29.0688	102.5	101	1.01485	0	0	1	0	1	0	0	0	0	0	0	5.3	8.09	2.79	4.45	1.68	3.64	3.28	101	208	31.7	5.07	128.746	138.038	125.445	131.806	124.313	10.85	1.61	3.26	5.37	60.7076	1	1	7	A	157.5	166.5	11.18	5.63
219	Quebec	1	54	186	87	25.1474				0	0	0	0	0	0	0	0	0	0	0	5.54	7.81	2.27	4.32	2.02	3.49	1.83	73	126	33.7	5.15	115.754	92.4833	102.761	107.865	115.447	9.86	1.87	3.34	4.95	67.4747	2	1	9	A	167.1	147.6	10.76	4.73
220	Quebec	2	52	161	59	22.7615	80.5	98	0.821429	0	0	0	0	0	0	0	0	0	0	0	3.11	5.09	1.89	2.75	0.82	2.41	2.11	67	113	19.6	4.64	103.716	112.982	103.759	108.961	102.817	6.36	1.98	2.24	2.85	78.5965	0	0	8		51.3	112.6	15.23	4.69
221	Quebec	2	63	160	83	32.4219	103.5	118	0.877119	1	5	0	0	0	0	0	0	0	0	0	2.51	4.52	2.01	2.37	0.37	2.15	6.67	68	164	19.1	5.76	91.3046	115.509	91.0558	100.687	111.666	6.25	0.65	1.53	2.51	60.9562	2	1	14	B	241.2	91.35	10.94	5.6
222	Quebec	1	65	168	86	30.4705	101	97	1.04124	1	0	0	0	0	0	0	0	0	0	0	3.72	6.63	2.91	3.53	0.58	3.13	4.74	110	203	31.5	5.92	112.606	134.771	107.137	121.367	153.318	7.51	1	2.26	3.51	64.3875	2	1	7	A	147.8	172.9	3.74	5.6
223	Quebec	1	68	174	67	22.1297	87.5	92	0.951087	0	0	0	0	0	0	0	0	0	0	0	4.08	6.26	2.18	3.97	1.77	2.29	1.55	104	160	22.8	4.52	113.616	91.945	110.343	104.998	103.716	8.93	1.88	2.8	3.84	72.9167	0	0	6		110.2	127.9	7.04	4.78
224	Quebec	1	68	165	77	28.2828	110	97	1.13402	1	32.5	1	0	1	0	1	1	1	0	1	2.9	6.26	3.36	3.73	0.42	2.53	8.18	109	161	14.6	3.79	96.0166	157.758	118.664	121.55	76.884	3.86	0.22	1.14	2.76	41.3043	3	1	5	C	377.8	120	1.72	2.68
225	Quebec	1	72	166	70	25.4028	95	95	1	0	0	0	0	0	1	0	1	0	0	0	3.9	6.68	2.78	3.88	1.17	2.8	1.85	58	126	24.7	4.77	131.769	124.964	121.484	128.849	132.755	9.53	1.33	2.22	3.14	70.7006	0	0	3		143.2	151.2	4.22	3.58
226	Quebec	1	80	183	101	30.1592	103.5	116	0.892241	1	40.5	0	0	0	0	0	0	0	0	0	4.54	6.91	2.37	3.28	0.71	3.63	3.55	60	127	19.8	3.65	119.796	84.1584	80.9394	104.604	88.3647	9.34	2.38	2.79	3.62	77.0718	0	0	8		264.3	138.7	11.45	4.86
227	Quebec	2	49	168	59	20.9042	73	92	0.793478	1	0.2	0	0	0	0	0	0	0	0	0	5.04	6.88	1.84	3.7	1.94	3.18	2.15	105	175	25	6.21	147.662	98.5129	124.018	130.279	113.946	6.15	2.19	3.12	4.42	70.5882	0	0	8		84.36	84.05	16.44	5.05
228	Quebec	1	85	161	84	32.4062	112	109	1.02752	1	26.25	0	0	1	0	1	1	1	0	1	2.85	5.53	2.68	3.29	0.52	2.24	4.52	50	112	15.7	3.87	127.252	115.933	111.855	121.503	105.523	5.08	0.4	1.41	2.59	54.4402	2	1	15	B	278.6	153.9	5.24	2.57
229	Quebec	2	51	158	71	28.441	87	106	0.820755	0	0	1	0	1	0	0	0	0	0	0	3.03	4.88	1.85	2.2	0.44	2.68	9.25	123	160	22.1	4.77	105.87	117.932	87.7319	110.14	121.496	7.39	0.93	2.01	3.03	66.3366	2	1	15	B	158.4	100	7.87	6.36
230	Quebec	2	46	161	73	28.1625	97	100	0.97	0	0	0	0	0	0	0	0	0	0	0	2.96	4.15	1.19	1.91	0.75	2.24	1.68	68	160	19	5.27	95.2823	73.51	72.0651	87.8235	95.0912	9.11	3.67	2.63	3.01	87.3754	0	0	9		185.7	106	7.89	5.41
231	Quebec	1	54	179	108	33.7068	129	106	1.21698	1	91	1	0	1	0	1	1	0	0	0	4.74	8.1	3.36	4.38	0.63	3.9	3.12	80	137	23	3.35	109.164	148.217	113.755	122.559	86.3199	7.13	1.4	2.89	4.5	64.2222	2	1	11	B	468.1	185.8	2.54	2.77
232	Quebec	1	55	184	85	25.1063	95.2	98	0.971429	0	0	0	0	0	0	0	0	0	0	0	7.08	9.5	2.42	5.02	2.52	4.48	1.18	122	217	38.8	4.25	152.976	100.086	122.352	134.827	137.425	10.49	2.24	4.36	6.64	65.6627	1	1	0	A	102.2	161.6	4.64	5.67
233	Quebec	2	57	164	70	26.0262	97	99	0.979798	0	0	0	0	0	0	0	0	0	0	0	4.18	6.06	1.88	2.66	0.83	3.4	1.61	138	169	19.4	3.55	136.462	103.699	95.234	124.281	100.526	7.65	3.69	3.06	3.62	84.5304	0	0	3		176.8	94.87	8.5	7.77
234	Quebec	1	66	168	79	27.9904	109.5	98	1.11735	1	53	1	0	1	0	0	0	0	0	0	2.83	8.15	5.32	6.52	1.17	1.63	5.69	35	76	14.7	3.44	86.4769	244.46	197.885	149.575	72.2046	2.26	0.25	0.88	2.8	31.4286	3	1	12	D	422.8	121.6	3.07	3.74
235	Quebec	1	55	166	54	19.5965	75	85	0.882353	0	0	0	0	0	0	0	0	0	0	0	5.15	7.75	2.6	4.55	1.84	3.2	1.6	71	196	20.9	3	147.703	134.323	142.462	142.927	96.1919	11.44	3.76	4.08	5.19	78.6127	0	0	5		57.76	128.9	6.47	3.14
236	Quebec	2	63	160	61	23.8281	91	105	0.866667	0	0	0	0	0	0	0	0	0	0	0	3.35	5.62	2.27	3.18	0.87	2.44	0.98	50	86	17.2	3.49	121.861	130.451	122.176	125.19	100.558	6.79	2.38	2.48	3.14	78.9809	0	0	1		118.5	86.39	13.22	6.32
237	Quebec	1	70	174	85	28.075	94.6	102	0.927451	0	0	0	0	0	0	0	0	0	0	0	4.95	9.39	4.44	5.14	0.6	4.25	2.68	114	182	35.2	4.96	140.265	184.617	142.862	158.24	163.054	8.59	0.97	2.47	4.52	54.646	1	1	2	A	202.6	161.8	8.32	6.54
238	Quebec	2	76	164	81	30.116	110	108	1.01852	1	0	0	0	0	0	1	1	0	0	0	3.28	6.14	2.86	2.98	0.32	3.16	1.98	90	145	18.7	3.9	120.539	144.157	106.691	130.498	113.868	7.61	2.09	2.35	3.01	78.0731	0	0	7		237.2	99.28	6.85	3.85
239	Quebec	1	75	161	75	28.9341	99	93	1.06452	1	19	0	0	0	0	1	1	1	0	1	4.12	6.08	1.96	2.95	1.02	3.13	1.72	103	238	27.8	5.44	161.591	91.5172	100.296	129.601	168.587	9.5	1.7	2.68	3.68	72.8261	0	0	2		267.8	175.8	0.94	3.52
240	Quebec	1	61	181	124	37.8499	134	126	1.06349	1	38.75	0	0	0	0	0	0	0	0	0	3.64	7.39	3.75	3.97	0.24	3.42	4.75	80	225	33.3	5.32	85.6081	153.718	100.471	110.439	128.945	8.45	0.97	2.11	3.43	61.516	2	1	6	A	462	168	6.9	6.39
241	Quebec	1	68	172	96	32.45	113	112	1.00893	1	66	0	0	0	0	1	1	0	0	0	4.03	7	2.98	3.67	0.71	3.34	2.33	88	130	32.4	5.2	116.333	128.593	104.951	121.074	151.985	7.72	1.57	2.68	3.77	71.0875	0	0	3		392.8	179.3	1.76	3.19
242	Quebec	1	78	176	88	28.4091	110	100	1.1	1	79.5	0	0	1	0	0	0	1	0	1	4.01	8.63	4.62	5.71	1.03	3	3.12	58	131	18.9	3.11	117.669	178.064	154.371	143.775	91.5007	3.51	0.3	1.79	4.13	43.3414	2	1	15	B	331.7	167.6	9.6	4.39
243	Quebec	1	75	168	78	27.6361	105	100	1.05	1	28.5	0	0	0	0	1	1	0	0	0	3.82	6.03	2.21	3.01	0.76	3.05	2.26	71	190	25.1	4.78	127.608	94.8814	91.355	113.287	134.156	9.31	2.98	2.66	3.27	81.3456	0	0	6		192.4	151.2	14.27	3.92
244	Quebec	1	67	170	110	38.0623	132	112	1.17857	1	27	0	0	0	0	1	1	0	0	0	3.99	7.31	3.32	3.63	0.33	3.61	3.18	83	190	30.2	4.86	118.455	147.765	106.895	130.183	144.897	6.28	2.19	2.77	3.72	74.4624	0	0	4		480.3	219.9	3.68	4.56
245	Quebec	2	46	166	80	29.0318	98.5	104	0.947115	1	35	0	0	0	0	0	0	0	0	0	3.95	6.44	2.49	3.71	1.18	2.73	4.35	68	137	24.3	4.41	117.414	140.095	128.45	125.255	111.774	6.05	1.93	2.82	3.99	70.6767	0	0	3		112.1	118.9	7.23	5.1
246	Quebec	1	67	179	78	24.3438	95.5	97	0.984536	0	0	0	0	0	0	0	0	0	0	0	5.85	8.69	2.84	4.84	2.05	3.95	1.32	63	163	31.4	3.95	148.511	114.15	125.701	135.21	131.623	10.64	2.75	3.77	5.01	75.2495	0	0	1		136.8	162.8	6.43	5.65
247	Quebec	2	57	155	68	28.3039	104	107	0.971963	2	32.75	1	0	0	0	1	1	0	0	0	2.7	6.16	3.46	3.69	0.28	2.46	7.31	80	84	15.3	3.83	103.868	226.501	156.032	149.26	93.6699	3.98	0.41	1.46	2.85	51.2281	2	1	22	B	247.7	111.8	6.25	5.59
248	Quebec	1	63	172	77	26.0276	103.4	92	1.12391	2	58.75	0	0	0	0	0	0	0	0	0	4.59	7.82	3.23	4.96	1.72	2.86	2.46	42	95	25.1	4.83	126.823	144.688	141.842	133.639	112.577	6.73	0.95	2.76	4.46	61.8834	1	1	6	A	127.5	159.9	7.37	2.64
249	Quebec	1	63	168	87	30.8248	107	99	1.08081	1	36.25	0	0	0	0	1	1	0	0	0	3.79	6.88	3.09	3.73	0.75	3.15	1.9	95	177	28	4.7	112.612	145.396	113.207	125.301	133.837	7.2	3.57	2.55	3	85	0	0	1		263.8	201.6	10.14	3.37
250	Quebec	2	70	162	69	26.2917	95	101	0.940594	1	15	0	0	0	0	0	0	0	0	0	3.49	5.38	1.89	2.81	0.84	2.57	1.96	50	89	16.2	3.36	128.023	101.257	104.153	117.145	96.96	7.16	2.03	2.48	3.25	76.3077	0	0	3		188.9	103.2	15.47	4.39
251	Quebec	1	66	161	81	31.2488	104	104	1	0	0	0	0	0	0	0	0	0	0	0	4.42	5.83	1.41	2.96	1.57	2.87	2.05	93	212	24.4	4.94	156.258	70.9016	100.636	121.021	135.56	9.06	3.61	3.24	3.9	83.0769	0	0	5		262.8	157.1	5.28	5.97
252	Quebec	1	70	179	88	27.4648	120	102	1.17647	1	2	0	0	0	0	0	0	0	0	0	3.82	7.05	3.23	3.3	0.16	3.75	2.37	119	192	27.3	4.65	99.3212	127.218	85.7055	110.414	117.526	8.78	2.72	3.05	3.92	77.8061	0	0	3		211.7	146.1	10.34	4.91
253	Quebec	2	65	171	67	22.913	84	104	0.807692	1	37	0	0	1	0	1	1	0	0	0	3.58	6.47	2.89	3.89	0.99	2.61	4.01	91	144	20	3.75	109.155	137.169	124.433	120.112	98.7207	6.85	1.03	2.15	3.39	63.4218	2	1	8	A	72.95	137.5	15.78	5.07
254	Quebec	1	50	180	85	26.2346	93	101	0.920792	1	4.5	0	0	0	0	1	1	0	0	0	4.66	6.67	2.01	2.81	0.79	3.86	1.85	111	231	27.6	4.62	102.881	90.307	72.0347	98.7379	98.9275	10.4	5.76	3.96	4.49	88.196	0	0	2		162.2	146.6	2.89	3.12
255	Quebec	1	75	163	77	28.9811	110.5	96	1.15104	1	5	0	0	0	0	1	1	0	0	0	3.04	4.93	1.89	2.17	0.22	2.76	1.75	83	121	14.8	3.41	113.582	86.0946	71.3273	101.196	86.4275	7.94	2.91	2.67	3.26	81.9018	0	0	7		299.1	121.8	4.19	3.81
256	Quebec	1	68	172	68	22.9854	83.5	89	0.938202	1	12.5	0	0	0	0	0	0	0	0	0	3.61	6.26	2.65	3.55	0.87	2.71	1.59	72	133	22.4	4.2	104.209	114.352	101.52	108.274	105.076	6.47	2.5	2.88	3.75	76.8	0	0	3		86.04	147	15.55	5.19
257	Quebec	1	71	162	59	22.4813	94	86	1.09302	2	73.75	0	0	1	0	1	1	0	0	0	2.35	6.27	3.92	4.44	0.45	1.83	5.31	52	151	10	2.5	85.8583	186.625	148.405	129.611	57.2084	3.63	0.37	1.01	1.85	54.5946	3	1	9	C	272.6	111.8	10.71	3.39
258	Quebec	2	67	153	79	33.7477	97	118	0.822034	0	0	0	0	0	0	1	1	0	0	0	3.07	5.05	1.98	2.95	1	2.1	2.2	77	100	18	4.1	132.533	127.399	129.971	130.471	125.289	5.37	2.61	2.22	2.66	83.4586	0	0	11		207.7	106	18.03	3.76
259	Quebec	1	64	165	81	29.7521	106	100	1.06	1	27	0	0	0	0	0	0	1	0	1	3.43	5.26	1.83	2.44	0.57	2.82	2.58	70	146	22	4.94	109.086	88.7555	77.6248	101.034	111.627	6.35	0.78	2.11	3.24	65.1235	2	1	4	A	302.9	150.1	3.27	4.41
260	Quebec	2	79	156	51	20.9566	68	88	0.772727	0	0	0	0	1	0	0	0	0	0	0	2.22	4.87	2.65	3.36	0.72	1.51	4.2	47	40	10.2	3.91	98.4495	150.8	139.276	121.378	74.4076	3.55	0.64	1.44	2.42	59.5041	1	1	15	B	90.28	85.91	11.53	3.74
261	Quebec	1	65	176	88	28.4091	103	98	1.05102	1	53.75	0	0	0	0	0	0	0	0	0	5.44	8.41	2.97	4.07	1.09	4.34	2.04	114	193	26	3.75	142.75	125.128	110.033	135.987	111.782	10.08	2.58	3.6	4.95	72.7273	0	0	9		246.9	152.3	2.75	4.9
262	Quebec	1	73	165	105	38.5675	130	132	0.984848	1	36.25	0	0	0	0	1	1	0	0	0	3.11	5.58	2.47	3.35	0.89	2.23	4.05	58	120	12.7	3.27	108.54	111.52	106.575	109.839	70.1398	5.62	0.97	1.83	2.8	65.3571	2	1	6	A	546.5	142.9	10.59	4.29
263	Quebec	2	47	166	84	30.4834	102.5	111	0.923423	1	13.8	0	0	0	0	0	0	0	0	0	3.9	6.15	2.25	2.79	0.59	3.36	2.68	99	197	23.3	4.52	116.552	125.954	96.5973	119.824	107.99	6.33	2.18	2.82	3.79	74.4063	0	0	5		234.9	121	6.98	5.3
[truncated: 16 more columns]

## Sheet: Dictionary
variable	commentary	format unit
Subject_ID	anonymized identification number
CenterId	Center	Montreal, Quebec
Sex	Sexe	1=Male 2=Female
age	Age	years
Height	Height	cm
Weight	Weight	Kg
BMI	IMC	Kg/m2
Waist	Waist circumference	cm
Hip	hip circumference	cm
Waist_to_hip_ratio	Waist/HIP	cm/cm
tob_status	Ever cigarette or pipe smokers	0=never smokers 1=ex-smokers 2=cur-smokers
pack_years	pack years / only cigarette smoking	number
Short_acting_BD	Short acting Bonchodilat treatment	1=Yes 0=No
Long_acting_BD	Long acting Bonchodilat treatment	1=Yes 0=No
Inhaled_cortico	Inhaled corticosteroid treatment	1=Yes 0=No
Other hypolipemic	Other hypolipemic treatment	1=Yes 0=No
Statins	Statins treatment	1=Yes 0=No
Hypolipemic_TTT	hypolipemic treatment	1=Yes 0=No
Hypoglycemic_TTT	Hypoglycemic treatment	1=Yes 0=No
Insulin	Insulin treatment	1=Yes 0=No
Oral_hypoglycemic_drug	Oral hypoglycemic treatment	1=Yes 0=No
VC	Pulmonary Function Test / Vital Capacity	L
TLC	Pulmonary Function Test / Total Lung Capacity	L
RV	Pulmonary Function Test / Residual Volume	L
FRC	Pulmonary Function Test / Functional Residual Capacity	L
ERV	Pulmonary Function Test / Expiratory Reserve Volume	L
IC	Pulmonary Function Test / Inspiratory Capacity	L
RAW	Pulmonary Function Test / Airway resistance	cm H2O/L/sec
MIP	Pulmonary Function Test / Maximal Inspiratory Pressure	cm H2O
MEP	Pulmonary Function Test / Maximal Expiratory Pressure	cm H2O
DLCO	Pulmonary Function Test / Diffusing Capacity for Carbon Monoxide	mL/min/mmHg
DLCOVA	Pulmonary Function Test / Diffusing Capacity for Carbon Monoxide / lung volume after inhalation of the DLCO test gas	mL/min/mmHg/L
pred_vcp	Pulmonary Function Test / predicted Vital Capacity	%
pred_rvp	Pulmonary Function Test / predicted Residual Volume	%
pred_frcp	Pulmonary Function Test / predicted Functional Residual Capacity	%
pred_tlcp	Pulmonary Function Test / predicted Total Lung Capacity	%
pred_dlcop	Pulmonary Function Test / predicted Diffusing Capacity for Carbon Monoxide	%
PEF_POST_Lpersec	Pulmonary Function Test / Peack expiratory Flow	L/sec
FEF2575_POST_Lpersec	Pulmonary Function Test / Forced expiratory Flow at 25-75% of Forced vital capacity	L/sec
MAXFEV1_POST	Pulmonary Function Test / Maximim Forced Expirotory Volume in 1 second post-bronchodilation	L
MAXFVC_POST	Pulmonary Function Test / Maximum forced volume vital capacity post-bronchodilation	L
MAXFEV1FVCP_POST	The ratio MAXFEV1_Post/MAXFVC_Post	%
Group_GOLD	Global Initiative for Chronic obstructive Lung disease stage	0 = non COPD 1to 4= group GOLD
COPD	COPD status	1=Yes 0=No
CAT_score	COPD ASSESSMENT TEST
Group_GOLD_ABCD	Global Initiative for Chronic obstructive Lung disease stage 2011 (A, B, C, D)
L4L5vat_s_cm2	Visceral adipose tissue Surface / CT Scan level L4-L5	cm2
L4L5mt_s_cm2	muscle surface / CT Scan level L4-L5	cm2
ADIPONECTIN_ug_per_ml	Adiponectin / blood analysis	micg/ml
CHOL_TOT_mmol_per_l	Total Cholesterol / blood analysis	mmol/mml
ratio_C_TOTAL_on_C_HDL	Ratio Total Cholesterol on HDL
ratio_C_Tot_HDL_Sup_4	CT/HDL > 4 / blood analysis	1=Yes 0=No
GHRELIN_pg_per_ml	Grehlin / blood analysis	pg/mL
GLUCOSE_mmol_per_l	Fasting glucose / blood analysis	mmol/L
Glucose_mg_per_dl	Fasting glucose / blood analysis	mg/dL
HDLC_mmol_per_l	HDL cholesterol / blood analysis	mmol/L
HSCRP_mg_per_l	High sensitivity C Reactive Protein / blood analysis	mg/L
INSULIN_pmol_per_l	Fasting Insulin level / blood analysis	pmol/L
INSULIN_micUI_per_mL	Insulinémie à jeun blood analysis	micUI/mL
HOMA	Homeostasic model assessment of insulin resistance (HOMA)
HOMA_SUP_3	HOMA>3	1=Yes 0=No
LDLC_mmol_per_l	LDL Cholesterol / blood analysis	mmol/L
LEPTIN_ng_per_mL	Leptin / blood analysis	ng/mL
RESISTIN_ng_per_ml	Resistin / blood analysis	ng/mL
Trig_sup_1_5	Triglycerides>1 /5	1=Yes 0=No
TRIGLYCERIDES_mmol_per_L	Triglycerides / blood analysis	mmol/L
